# Supplementary material for: The Use of Bioadditives as Plasticizers in Recycled Polyethylene Materials
Source: Materials (Basel). 2026 Feb 2;19(3):570. doi: 10.3390/ma19030570 (PMC12897606; doi:10.3390/ma19030570)
Supplement: Supplementary file 1 [file materials-19-00570-s001.zip]

Archive with 6 entries (6 files):
- Figure S1-DSC_JM_RLDPE.tif
- Figure S2-DSC_JM_RLDPE_20BC.tif
- Figure S3-DSC_JM_RLDPE_20BC_5al cet.tif
- Figure S4-DSC_JM_RLDPE_20BC_10lanolina.tif
- Figure S5-DSC_JM_RLDPE_20BC_10LEC.tif
- Figure S6-DSC_JM_RLDPE_20BC_TYM.tif
